# Supplementary material for: Understanding how high stocking densities and concurrent limited oxygen availability drive social cohesion and adaptive features in regulatory growth, antioxidant defense and lipid metabolism in farmed gilthead sea bream (Sparus aurata)
Source: Front Physiol. 2023 Oct 4;14:1272267. doi: 10.3389/fphys.2023.1272267 (PMC10586056; doi:10.3389/fphys.2023.1272267)
Supplement: Supplementary file 2 [file Table2.XLSX]

## Sheet: Hoja1
CFK	Fat	HSI	Skin damage	Activity	Respiration	Glucose	Cortisol	ghr1	ghr2	igf2	sirt1	grp170	grp94	grp75	igfbp3a	myod1	il1β	hif1α	sirt2	gr	igf1/igf2	ghr1/ghr2
0.84	-0.38	-0.445	0.227	0.342	0.162	0.22	-0.0122	-0.201	0.819	-0.543	-0.0244	0.384	0.335	-0.146	-0.22	-0.348	0.201	0.677	0.524	0.524	0.598	-0.305	SGR
0.00199	0.285	0.204	0.512	0.388	0.66	0.512	0.946	0.559	0.0096	0.0977	0.919	0.258	0.327	0.656	0.512	0.309	0.559	0.029	0.107	0.107	0.0599	0.365
	-0.38	0.132	0.261	-0.0357	-0.107	0.483	-0.367	-0.167	0.643	-0.383	0.267	0.467	0.317	0.2	0.117	-0.3	0.217	0.633	0.738	0.633	0.267	-0.3	CFK
	0.233	0.673	0.416	0.905	0.781	0.169	0.308	0.643	0.0956	0.285	0.462	0.186	0.381	0.58	0.742	0.407	0.55	0.0583	0.0287	0.0583	0.462	0.407
		0.174	-0.882	-0.5	-0.393	-0.711	0.218	0.201	-0.643	0.00837	-0.502	-0.644	-0.377	-0.519	0.0167	0.126	-0.226	-0.377	-0.667	-0.753	0.234	0.569	Fat
		0.595	2e-07	0.217	0.341	0.0248	0.55	0.58	0.0956	0.948	0.153	0.0501	0.285	0.138	0.948	0.709	0.52	0.285	0.0588	0.0158	0.52	0.0988
			-0.198	0.0357	-0.25	0.333	-0.217	0.167	-0.25	-0.0833	0.183	0.217	-0.133	0.217	0.383	0.4	-0.583	-0.4	0.238	-0.167	-0.55	0.283	HSI
			0.538	0.905	0.545	0.356	0.55	0.643	0.545	0.809	0.612	0.55	0.709	0.55	0.285	0.264	0.0874	0.264	0.537	0.643	0.111	0.434
				0.559	0.468	0.761	-0.445	0.278	0.381	0.185	0.537	0.512	0.457	0.673	0.161	-0.173	0.426	0.426	0.758	0.759	-0.42	0.0309	Skin damage
				0.15	0.255	0.0121	0.204	0.425	0.321	0.583	0.0977	0.116	0.172	0.029	0.631	0.607	0.199	0.199	0.0158	0.0087	0.213	0.919
					0.571	0.25	0.25	0.536	0.886	0.429	0.214	0.143	0.214	0.5	0.393	0.893	0.464	0	0.107	-0.0357	-0.857	-0.393	Activity
					0.15	0.545	0.545	0.181	0.0333	0.419	0.602	0.72	0.602	0.217	0.341	2e-07	0.255	0.968	0.781	0.905	0.00609	0.341
						0.357	-0.321	0.929	0.143	0.943	0.607	-0.0357	0.464	0.714	0.536	0.786	0.429	0.429	0.25	0.357	-0.607	0.357	Respiration
						0.388	0.438	2e-07	0.803	0.0167	0.121	0.905	0.255	0.0545	0.181	0.0251	0.297	0.297	0.545	0.388	0.121	0.388
							-0.617	0.0833	0.0714	0	0.65	0.583	0.433	0.633	-0.05	0.167	-0.0333	0.317	0.929	0.783	-0.467	0.0333	Glucose
							0.0672	0.809	0.843	0.983	0.0501	0.0874	0.223	0.0583	0.878	0.643	0.913	0.381	2e-07	0.00897	0.186	0.913
								-0.233	0.679	-0.1	-0.367	0.167	0.0667	-0.383	-0.267	0.233	0.15	-0.167	-0.595	-0.467	0.133	-0.567	Cortisol
								0.52	0.0735	0.775	0.308	0.643	0.844	0.285	0.462	0.52	0.676	0.643	0.102	0.186	0.709	0.0988
									-0.31	0.733	0.455	0.0303	0.491	0.648	0.382	0.333	0.418	0.43	0.45	0.394	-0.358	0.733	ghr1
									0.423	0.0131	0.172	0.919	0.137	0.0377	0.258	0.327	0.213	0.199	0.204	0.243	0.292	0.0131
										-0.357	-0.0476	0.762	0.476	-0.0238	-0.167	-0.0714	0.262	0.5	0.31	0.381	0.238	-0.738	ghr2
										0.353	0.885	0.0212	0.207	0.931	0.662	0.839	0.498	0.182	0.423	0.321	0.537	0.0287
											0.515	-0.00606	0.309	0.661	0.248	0.503	0.503	0.0788	0.117	0.115	-0.576	0.418	igf2
											0.116	0.973	0.365	0.0332	0.468	0.126	0.126	0.811	0.742	0.733	0.0736	0.213
												0.564	0.321	0.915	0.248	0.503	0.103	0.248	0.65	0.503	-0.648	0.115	sirt1
												0.0812	0.346	2e-07	0.468	0.126	0.759	0.468	0.0501	0.126	0.0377	0.733
													0.624	0.515	-0.139	0.467	0.273	0.406	0.567	0.515	-0.394	-0.418	grp170
													0.048	0.116	0.681	0.16	0.425	0.227	0.0988	0.116	0.243	0.213
														0.394	-0.224	0.406	0.709	0.818	0.667	0.77	-0.164	0.0788	grp94
														0.243	0.512	0.227	0.0186	0.0015	0.0428	0.00686	0.631	0.811
															0.321	0.418	0.309	0.236	0.617	0.503	-0.758	0.285	grp75
															0.346	0.213	0.365	0.49	0.0672	0.126	0.0087	0.404
																-0.0424	-0.224	-0.0182	0.267	-0.0909	-0.127	0.139	igfbp3a
																0.892	0.512	0.946	0.462	0.785	0.707	0.681
																	0.0788	0.0303	0.167	0.00606	-0.576	0.0303	myod1
																	0.811	0.919	0.643	0.973	0.0736	0.919
																		0.564	0.25	0.491	-0.0909	0.115	il1β
																		0.0812	0.491	0.137	0.785	0.733
																			0.7	0.842	0.273	0.0788	hif1α
																			0.0301	2e-07	0.425	0.811
																				0.9	-0.317	0.15	sirt2
																				2e-07	0.381	0.676
																					-0.103	0.164	gr
																					0.759	0.631
																						-0.224	igf1/igf2
																						0.512
