# Supplementary material for: Understanding how high stocking densities and concurrent limited oxygen availability drive social cohesion and adaptive features in regulatory growth, antioxidant defense and lipid metabolism in farmed gilthead sea bream (Sparus aurata)
Source: Front Physiol. 2023 Oct 4;14:1272267. doi: 10.3389/fphys.2023.1272267 (PMC10586056; doi:10.3389/fphys.2023.1272267)
Supplement: Supplementary file 8 [file Table1.XLSX]

## Sheet: Hoja1
CFK	Fat	HSI	Skin damage	Activity	Respiration	Glucose	Cortisol	igf1	igf2	igfbp4	elovl1	scd1a	cyp7a1	pparα	pparγ	cpt1a	cs	nd5	cox1	cox2	pgc1α	sirt2	gpx4	prdx5	cu-zn-sod	mn-sod/sod2	grp94	ghr1/ghr2	igf1/igf2
0.84	-0.38	-0.445	0.227	0.342	0.162	0.22	-0.0122	0.703	0.598	0.447	0.128	-0.461	0.589	-0.178	0.365	0.21	0.128	0.297	0.183	0.247	-0.279	0.361	0.47	0.26	0.324	0.0913	0.238	-0.219	0.356	SGR
0.00199	0.285	0.204	0.512	0.388	0.66	0.512	0.946	0.0145	0.0467	0.159	0.693	0.141	0.051	0.575	0.257	0.52	0.693	0.353	0.575	0.45	0.384	0.257	0.132	0.416	0.31	0.776	0.49	0.502	0.27
	-0.38	0.132	0.261	-0.0357	-0.107	0.483	-0.367	0.644	0.657	0.596	0.34	-0.201	0.787	-0.152	0.596	0.462	0.547	0.584	0.45	0.486	-0.0973	0.523	0.657	0.426	0.462	0.678	0.31	-0.0365	0.444	CFK
	0.233	0.673	0.416	0.905	0.781	0.169	0.308	0.0377	0.0332	0.0599	0.309	0.559	0.00897	0.656	0.0499	0.16	0.0892	0.0665	0.172	0.137	0.759	0.107	0.0332	0.199	0.16	0.0361	0.381	0.892	0.185
		0.174	-0.882	-0.5	-0.393	-0.711	0.218	-0.195	-0.591	-0.293	-0.482	-0.39	-0.151	-0.146	-0.573	-0.622	-0.671	-0.567	-0.445	-0.445	-0.152	-0.402	-0.781	-0.201	-0.561	-0.695	-0.126	-0.104	-0.799	Fat
		0.595	2e-07	0.217	0.341	0.0248	0.55	0.559	0.0665	0.384	0.148	0.243	0.676	0.656	0.0736	0.048	0.029	0.0812	0.185	0.185	0.656	0.227	0.00523	0.559	0.0812	0.0301	0.709	0.759	0.00381
			-0.198	0.0357	-0.25	0.333	-0.217	-0.285	-0.297	-0.382	-0.152	0.285	0.417	-0.127	0.0667	-0.0909	0.309	0.0667	-0.00606	-0.0424	0.127	-0.0788	-0.0182	-0.115	-0.0424	0.333	0.0167	-0.103	-0.176	HSI
			0.538	0.905	0.545	0.356	0.55	0.404	0.384	0.258	0.656	0.404	0.243	0.707	0.838	0.785	0.365	0.838	0.973	0.892	0.707	0.811	0.946	0.733	0.892	0.356	0.948	0.759	0.607
				0.559	0.468	0.761	-0.445	-0.115	0.023	-0.0968	-0.023	0.309	-0.234	-0.442	-0.0461	0.0922	0.433	0.138	0.318	0.166	-0.157	0.157	0.834	0.0184	0.171	0.579	0.08	0.535	0.249	Skin damage
				0.15	0.255	0.0121	0.204	0.714	0.924	0.755	0.924	0.339	0.49	0.159	0.881	0.776	0.168	0.673	0.324	0.614	0.633	0.633	2e-07	0.946	0.595	0.0736	0.811	0.0821	0.45
					0.571	0.25	0.25	-0.786	-0.214	-0.0357	-0.571	-0.25	-0.607	-0.0357	-0.543	-0.107	-0.393	-0.429	-0.393	-0.25	0.536	-0.771	-0.393	-0.786	-0.714	0.25	-0.143	-0.0357	0.107	Activity
					0.15	0.545	0.545	0.0251	0.602	0.905	0.15	0.545	0.121	0.905	0.297	0.781	0.341	0.297	0.341	0.545	0.181	0.103	0.341	0.0251	0.0545	0.545	0.72	0.905	0.781
						0.357	-0.321	-0.714	0.286	0.464	-0.143	0.0357	-0.536	0.107	-0.786	0.286	-0.0714	-0.143	0.0357	-0.214	-0.179	-0.771	-0.214	-0.321	-0.107	-0.143	-0.143	0.179	0.357	Respiration
						0.388	0.438	0.136	0.491	0.255	0.72	0.905	0.181	0.781	0.0251	0.491	0.843	0.72	0.905	0.602	0.66	0.103	0.602	0.438	0.781	0.72	0.72	0.66	0.388
							-0.336	-0.0182	0.291	-0.0818	-0.0818	0.245	0.191	-0.318	0.0545	0.0545	0.427	0.0455	0.127	-0.127	-0.1	0.136	0.818	0	0.255	0.806	0.309	0.0636	0.536	Glucose
							0.296	0.946	0.369	0.797	0.797	0.45	0.557	0.324	0.86	0.86	0.178	0.881	0.693	0.693	0.755	0.673	0.000371	0.989	0.433	0.00257	0.365	0.839	0.0821
								-0.264	-0.6	-0.427	-0.4	0.145	-0.685	0.0818	-0.3	-0.445	-0.4	-0.3	-0.164	0.0909	0.145	-0.445	-0.236	-0.282	-0.373	-0.0455	-0.0182	0.0636	-0.609	Cortisol
								0.416	0.0467	0.178	0.21	0.653	0.0252	0.797	0.353	0.159	0.21	0.353	0.614	0.776	0.653	0.159	0.467	0.384	0.245	0.881	0.946	0.839	0.0427
									0.727	0.755	0.5	-0.1	0.7	0.118	0.509	0.491	0.3	0.482	0.527	0.455	-0.318	0.773	0.309	0.764	0.709	0.0182	0.576	-0.155	0.3	igf1
									0.00946	0.00565	0.109	0.755	0.0145	0.714	0.102	0.116	0.353	0.124	0.0883	0.149	0.324	0.00368	0.339	0.00461	0.0127	0.946	0.0736	0.633	0.353
										0.782	0.655	-0.109	0.836	0.364	0.709	0.7	0.473	0.564	0.4	0.336	0.00909	0.682	0.336	0.555	0.745	0.145	0.358	-0.345	0.855	igf2
										0.00285	0.0261	0.734	2e-07	0.257	0.0127	0.0145	0.132	0.0653	0.21	0.296	0.968	0.0186	0.296	0.0706	0.0068	0.653	0.292	0.283	2e-07
											0.736	0.0273	0.609	0.482	0.527	0.745	0.509	0.673	0.636	0.582	-0.173	0.727	0.118	0.664	0.682	0.0636	0.345	-0.0182	0.545	igfbp4
											0.00807	0.924	0.0427	0.124	0.0883	0.0068	0.102	0.0209	0.0321	0.0555	0.595	0.00946	0.714	0.0234	0.0186	0.839	0.309	0.946	0.0762
												0.355	0.5	0.564	0.782	0.982	0.755	0.891	0.773	0.791	0.218	0.8	0.118	0.755	0.845	0.282	0.188	0.164	0.473	elovl1
												0.27	0.109	0.0653	0.00285	2e-07	0.00565	2e-07	0.00368	0.00211	0.502	0.00145	0.714	0.00565	2e-07	0.384	0.583	0.614	0.132
													-0.145	0.336	0.191	0.336	0.6	0.345	0.618	0.491	0.227	0.355	0.227	0.418	0.473	0.582	0.515	0.382	-0.0182	scd1a
													0.653	0.296	0.557	0.296	0.0467	0.283	0.0389	0.116	0.484	0.27	0.484	0.188	0.132	0.0555	0.116	0.233	0.946
														0.218	0.791	0.536	0.427	0.518	0.327	0.3	0.0727	0.664	0.2	0.536	0.645	0.273	0.442	-0.527	0.618	cyp7a1
														0.502	0.00211	0.0821	0.178	0.0948	0.31	0.353	0.818	0.0234	0.538	0.0821	0.029	0.4	0.185	0.0883	0.0389
															0.464	0.5	0.218	0.355	0.264	0.4	0.509	0.191	-0.427	0.273	0.373	0.0273	0.176	-0.3	0.364	pparα
															0.141	0.109	0.502	0.27	0.416	0.21	0.102	0.557	0.178	0.4	0.245	0.924	0.607	0.353	0.257
																0.782	0.627	0.745	0.564	0.664	0.455	0.718	0.164	0.645	0.782	0.491	0.321	-0.264	0.536	pparγ
																0.00285	0.0354	0.0068	0.0653	0.0234	0.149	0.011	0.614	0.029	0.00285	0.116	0.346	0.416	0.0821
																	0.818	0.936	0.773	0.791	0.145	0.809	0.218	0.7	0.855	0.327	0.164	0.164	0.564	cpt1a
																	0.000371	2e-07	0.00368	0.00211	0.653	0.000876	0.502	0.0145	2e-07	0.31	0.631	0.614	0.0653
																		0.845	0.864	0.727	0.118	0.736	0.536	0.655	0.782	0.718	0.358	0.382	0.445	cs
																		2e-07	2e-07	0.00946	0.714	0.00807	0.0821	0.0261	0.00285	0.011	0.292	0.233	0.159
																			0.8	0.882	0.00909	0.809	0.236	0.645	0.8	0.382	0.139	0.209	0.4	nd5
																			0.00145	2e-07	0.968	0.000876	0.467	0.029	0.00145	0.233	0.681	0.52	0.21
																				0.873	0.0273	0.827	0.464	0.864	0.818	0.609	0.576	0.5	0.191	cox1
																				2e-07	0.924	2e-07	0.141	2e-07	0.000371	0.0427	0.0736	0.109	0.557
																					0.109	0.736	0.2	0.691	0.727	0.464	0.285	0.336	0.127	cox2
																					0.734	0.00807	0.538	0.0165	0.00946	0.141	0.404	0.296	0.693
																						-0.155	-0.182	0.0636	0.0455	0.445	0.0788	-0.164	0.118	pgc1α
																						0.633	0.575	0.839	0.881	0.159	0.811	0.614	0.714
																							0.4	0.882	0.936	0.364	0.515	0.109	0.4	sirt2
																							0.21	2e-07	2e-07	0.257	0.116	0.734	0.21
																								0.364	0.445	0.6	0.442	0.391	0.345	gpx4
																								0.257	0.159	0.0467	0.185	0.221	0.283
																									0.873	0.418	0.661	0.218	0.191	prdx5
																									2e-07	0.188	0.0332	0.502	0.557
																										0.436	0.539	0.0455	0.527	cu-zn-sod
																										0.168	0.0977	0.881	0.0883
																											0.624	0.273	0.218	mn-sod/sod2
																											0.048	0.4	0.502
																												-0.0667	0.115	grp94
																												0.838	0.733
																													-0.345	ghr1/ghr2
																													0.283
